# Supplementary material for: Microbiome changes in the sponge Halichondria panicea along the Baltic Sea salinity gradient
Source: Front Microbiol. 2026 Jan 27;16:1723082. doi: 10.3389/fmicb.2025.1723082 (PMC12890254; doi:10.3389/fmicb.2025.1723082)
Supplement: Supplementary file 2 [file Table_1.xlsx]

## Sheet: Legends S7+S8
Supplementary Table S7: Median of estimated absolute copy numbers and relative sequence abundance for each of the 50 most abundant ASV excluding Ca. H.s.
Supplementary Table S8:		Test report of Kruskal-Wallis-tests of estimated copy numbers of top 50 ASVs by location. P-values adjusted with the FDR method. Significant p-values (< 0.05) are highlighted in bold.

## Sheet: S7
ASV	Vattenholmen (sponge) estimated absolute copy number	Vattenholmen (sponge) relative sequence abundance	Vattenholmen (seawater) relative sequence abundance	Fahrensodde (sponge) estimated absolute copy number	Fahrensodde (sponge) relative sequence abundance	Fahrensodde (seawater) relative sequence abundance	Schilksee (sponge) estimated absolute copy number	Schilksee (sponge) relative sequence abundance	Schilksee (seawater) relative sequence abundance	Nienhagen (sponge) estimated absolute copy number	Nienhagen (sponge) relative sequence abundance	Nienhagen (seawater) relative sequence abundance
Actinobacteria_unclassified (asv_110)	0	0	0	3828.62	0.0741071	0.0276587	4177.7	0.160612	0.0344417	43406.8	0.619177	0.0819969
Candidatus Aquiluna (asv_21)	6329.38	0.556694	4.31176	52614.6	0.933558	1.69488	10907.8	0.46715	1.31772	21782.6	0.337659	0.740383
Clade Ia (asv_11)	2862.39	0.31126	1.45447	58917.5	1.1655	3.64403	37404.8	1.3749	5.12657	20093.7	0.357583	1.43977
Clade Ia (asv_14)	1884.18	0.162696	1.03843	40367.8	0.78416	3.02517	25535.9	1.02138	3.66669	17561.5	0.32664	1.33848
Clade Ia (asv_3)	15204.2	1.48006	9.02449	222711	4.43784	18.5054	119642	4.70372	20.8161	76110.6	1.4434	8.13216
Clade III_unclassified (asv_18)	3026.62	0.376133	0.978645	52316.5	1.09786	2.21497	31664.9	1.2665	2.17846	29147.7	0.530124	0.60533
Clade III_unclassified (asv_27)	714.748	0.0603772	0.157513	4767.78	0.0859276	0.225587	21216.4	0.803998	0.958627	80096.2	1.39524	2.86024
Cyanobium PCC-6307 (asv_33)	0	0	0	429.479	0.00695293	0.014277	5592.93	0.247358	0.16637	145439	2.36464	1.83046
Cyanobium PCC-6307 (asv_46)	0	0	0	1184.39	0.0251059	0.0183561	15360.1	0.519118	0.204764	97939	1.54426	0.657046
Ekhidna (asv_10)	38358.7	3.02926	0	7118.93	0.119343	0	195195	7.78173	0	0	0	0
Endozoicomonas (asv_15)	95966.8	7.31452	0	0	0	0	67.698	0.00216929	0	0	0	0
Endozoicomonas (asv_8)	176905	14.0366	0	0	0	0	520.608	0.0203809	0	0	0	0
Flavobacteriaceae_unclassified (asv_13)	1612.04	0.204716	0.248447	329951	6.16623	1.83572	15910.3	0.620503	0.154995	30520.5	0.506831	0.0931811
Flavobacteriaceae_unclassified (asv_40)	484.327	0.0432173	0.120216	29829.4	0.534013	0.479298	5553.13	0.221441	0.118828	83813.8	1.39565	1.58781
Flavobacteriaceae_unclassified (asv_99)	971.819	0.0609495	0.174314	45176.7	0.85338	0.430349	2106.1	0.0741202	0.027585	0	0	0
Formosa (asv_12)	1144.39	0.13293	0.460829	39369.8	0.717062	0.645743	20636.4	0.750013	0.375581	264999	3.93255	3.38116
Formosa (asv_41)	1018.72	0.0662375	0.459628	22906	0.437568	0.405874	45981.4	1.64758	0.594383	28670.1	0.426185	0.422043
Formosa (asv_58)	71.5188	0.00879904	0.142256	20378.5	0.324333	0.267944	32057.4	1.28506	0.420141	23855.2	0.372696	0.350486
Gaiellales_unclassified (asv_93)	0	0	0	400.648	0.00676809	0.0061187	7656.15	0.285156	0.0782083	46510.2	0.751624	0.231521
Gammaproteobacteria_unclassified (asv_31)	22249.1	1.39665	0	10502.7	0.185318	0	21909.7	0.873111	0	2956.74	0.0437305	0
Glaciecola (asv_34)	0	0	0.542977	14437.4	0.298087	1.63013	41296.2	1.52691	1.45352	2810.08	0.0454653	0.310658
ML602J-51 (asv_54)	292.669	0.0278322	0.380685	4790.02	0.0928418	0.185601	9333.1	0.394981	1.44079	28634.3	0.428581	0.629447
Mycobacterium (asv_17)	1080.92	0.0811427	0.0154931	6857.23	0.142681	0.0592166	28544.4	1.12095	0.384069	200473	3.39683	1.98481
NS11-12 marine group_unclassified (asv_63)	261.76	0.0157786	0.19435	43888.7	0.677871	1.91364	2017.78	0.0785782	0.197654	7894.2	0.138454	0.191141
NS3a marine group (asv_4)	6783.66	0.767671	5.64817	392236	7.75499	6.32062	212599	8.67234	5.51489	683230	11.1657	5.62105
NS3a marine group (asv_60)	0	0	0.0697188	5869.83	0.104735	0.0950768	9156.13	0.354081	0.205827	78978.8	1.26683	0.637247
NS4 marine group (asv_37)	625.179	0.0789548	0.468844	37986.6	0.676462	0.71342	20106.6	0.867281	0.697444	47933.4	0.782659	0.639902
NS5 marine group (asv_22)	2071.89	0.122503	0.460829	42920.1	0.774361	0.798645	30659.7	1.22597	0.802088	144708	2.04805	0.844352
NS5 marine group (asv_67)	444.218	0.0435547	0.152274	40854.1	0.714189	0.679582	18495.2	0.733397	0.327196	1455.94	0.0314412	0.0106208
NS5 marine group (asv_71)	123.671	0.0204171	0.0955406	3768.25	0.0708251	0.0761357	6200.49	0.2284	0.214315	55637	0.941253	0.823111
NS5 marine group (asv_72)	120.425	0.00675438	0.102184	8371.07	0.147892	0.132572	7726.39	0.287603	0.205215	56918.7	0.826554	0.499216
NS5 marine group (asv_80)	191.171	0.0240332	0.0748832	11843.7	0.211554	0.234047	12851.4	0.511797	0.324326	25873.8	0.441514	0.106208
Olleya (asv_32)	1711.66	0.113877	0.565497	49904.2	0.866115	0.615949	18831.1	0.741213	0.496531	62771.6	0.938059	0.641505
OM43 clade (asv_49)	562.293	0.0370216	0.937331	31962.1	0.587066	1.83239	9648.54	0.359869	0.207949	17255.8	0.270568	0.422899
PeM15_unclassified (asv_2)	18638.1	1.15038	1.10399	2.12381e+06	38.7115	4.62073	318058	11.8257	2.30229	1.14526e+06	18.82	1.95828
PeM15_unclassified (asv_29)	0	0	0	1630.33	0.0281197	0.00815827	11868.9	0.411513	0.0631431	189887	2.99277	0.629447
PeM15_unclassified (asv_5)	16606.9	1.15172	0.627129	583757	10.5412	1.75607	195746	7.5564	2.09646	453199	7.78528	1.47836
PeM15_unclassified (asv_53)	725.771	0.0512575	0.0372074	0	0	0	10537.9	0.423493	0.101852	102064	1.55451	0.706282
PeM15_unclassified (asv_66)	0	0	0	955.405	0.0158856	0.00172867	9101.72	0.36105	0.0554568	85948.3	1.34829	0.224286
PeM15_unclassified (asv_96)	2422.65	0.128133	0.066119	0	0	0	5328.56	0.200625	0.0785113	43050.9	0.698131	0.229109
Persicirhabdus (asv_62)	0	0	0	31667.9	0.641174	0.656741	13790.5	0.595184	0.780678	3600.78	0.071178	0.0382281
Planktomarina (asv_38)	115.388	0.0102015	0.307807	20696	0.363629	1.41954	17654.8	0.794497	1.57235	5024.58	0.0790379	0.876858
Planktomarina (asv_9)	2475.63	0.233071	7.54157	41629	0.815511	3.80379	36725.4	1.60726	4.1611	5398.34	0.0910073	1.41256
Polaribacter (asv_57)	709.543	0.0358724	0.459628	27397.9	0.523334	0.681216	36565.3	1.39061	0.432873	555.159	0.00973281	0.00482334
Pseudohongiella (asv_26)	1312.2	0.0861642	0.9998	31938.6	0.549506	1.71484	33666.2	1.28753	1.75271	12334.7	0.190363	0.891193
Pseudorhodobacter (asv_24)	537.748	0.050207	0.325354	20072	0.346296	0.525515	18447.3	0.672369	0.853867	84756.8	1.31751	2.98657
SAR11 clade_unclassified (asv_30)	113.237	0.011741	0.145447	4967.38	0.096631	0.462454	16521.8	0.660385	1.95457	28980.6	0.583099	1.9414
Shewanella (asv_7)	129302	11.401	0	15364.6	0.317982	0	23189.4	0.854711	0	0	0	0
Tateyamaria (asv_50)	158.869	0.0134585	0.120216	95124	1.53624	0.426981	23576	0.99595	0.265241	7905.31	0.14757	0.00723502
Ulvibacter (asv_16)	2560.02	0.195207	1.51673	108980	1.85433	2.68635	18959.9	0.709834	0.710845	57259.8	0.907441	0.77173

## Sheet: S8
ASV	kingdom	phylum	class	order	family	genus	χ2	df	P.adj
asv_110	Bacteria	Actinobacteriota	Actinobacteria	Actinobacteria_unclassified	Actinobacteria_unclassified	Actinobacteria_unclassified	33.4579	3	<0.001
asv_21	Bacteria	Actinobacteriota	Actinobacteria	Micrococcales	Microbacteriaceae	Candidatus Aquiluna	24.3	3	<0.001
asv_11	Bacteria	Proteobacteria	Alphaproteobacteria	SAR11 clade	Clade I	Clade Ia	18.7098	3	0.000614983
asv_14	Bacteria	Proteobacteria	Alphaproteobacteria	SAR11 clade	Clade I	Clade Ia	19.6785	3	<0.001
asv_3	Bacteria	Proteobacteria	Alphaproteobacteria	SAR11 clade	Clade I	Clade Ia	17.4395	3	0.00106457
asv_18	Bacteria	Proteobacteria	Alphaproteobacteria	SAR11 clade	Clade III	Clade III_unclassified	22.6507	3	<0.001
asv_27	Bacteria	Proteobacteria	Alphaproteobacteria	SAR11 clade	Clade III	Clade III_unclassified	34.6719	3	<0.001
asv_33	Bacteria	Cyanobacteria	Cyanobacteriia	Synechococcales	Cyanobiaceae	Cyanobium PCC-6307	35.7707	3	<0.001
asv_46	Bacteria	Cyanobacteria	Cyanobacteriia	Synechococcales	Cyanobiaceae	Cyanobium PCC-6307	34.8935	3	<0.001
asv_10	Bacteria	Bacteroidota	Bacteroidia	Cytophagales	Cyclobacteriaceae	Ekhidna	24.9436	3	<0.001
asv_15	Bacteria	Proteobacteria	Gammaproteobacteria	Pseudomonadales	Endozoicomonadaceae	Endozoicomonas	31.1016	3	<0.001
asv_8	Bacteria	Proteobacteria	Gammaproteobacteria	Pseudomonadales	Endozoicomonadaceae	Endozoicomonas	30.9246	3	<0.001
asv_13	Bacteria	Bacteroidota	Bacteroidia	Flavobacteriales	Flavobacteriaceae	Flavobacteriaceae_unclassified	34.7546	3	<0.001
asv_40	Bacteria	Bacteroidota	Bacteroidia	Flavobacteriales	Flavobacteriaceae	Flavobacteriaceae_unclassified	35.8727	3	<0.001
asv_99	Bacteria	Bacteroidota	Bacteroidia	Flavobacteriales	Flavobacteriaceae	Flavobacteriaceae_unclassified	28.841	3	<0.001
asv_12	Bacteria	Bacteroidota	Bacteroidia	Flavobacteriales	Flavobacteriaceae	Formosa	35.6063	3	<0.001
asv_41	Bacteria	Bacteroidota	Bacteroidia	Flavobacteriales	Flavobacteriaceae	Formosa	26.0971	3	<0.001
asv_58	Bacteria	Bacteroidota	Bacteroidia	Flavobacteriales	Flavobacteriaceae	Formosa	25.6733	3	<0.001
asv_93	Bacteria	Actinobacteriota	Thermoleophilia	Gaiellales	Gaiellales_unclassified	Gaiellales_unclassified	34.976	3	<0.001
asv_31	Bacteria	Proteobacteria	Gammaproteobacteria	Gammaproteobacteria_unclassified	Gammaproteobacteria_unclassified	Gammaproteobacteria_unclassified	11.5617	3	0.0126543
asv_34	Bacteria	Proteobacteria	Gammaproteobacteria	Enterobacterales	Alteromonadaceae	Glaciecola	34.0273	3	<0.001
asv_54	Bacteria	Actinobacteriota	Actinobacteria	Micrococcales	Microbacteriaceae	ML602J-51	29.8228	3	<0.001
asv_17	Bacteria	Actinobacteriota	Actinobacteria	Corynebacteriales	Mycobacteriaceae	Mycobacterium	36.2985	3	<0.001
asv_63	Bacteria	Bacteroidota	Bacteroidia	Sphingobacteriales	NS11-12 marine group	NS11-12 marine group_unclassified	35.3014	3	<0.001
asv_4	Bacteria	Bacteroidota	Bacteroidia	Flavobacteriales	Flavobacteriaceae	NS3a marine group	31.939	3	<0.001
asv_60	Bacteria	Bacteroidota	Bacteroidia	Flavobacteriales	Flavobacteriaceae	NS3a marine group	33.4773	3	<0.001
asv_37	Bacteria	Bacteroidota	Bacteroidia	Flavobacteriales	Flavobacteriaceae	NS4 marine group	28.7356	3	<0.001
asv_22	Bacteria	Bacteroidota	Bacteroidia	Flavobacteriales	Flavobacteriaceae	NS5 marine group	33.4024	3	<0.001
asv_67	Bacteria	Bacteroidota	Bacteroidia	Flavobacteriales	Flavobacteriaceae	NS5 marine group	33.818	3	<0.001
asv_71	Bacteria	Bacteroidota	Bacteroidia	Flavobacteriales	Flavobacteriaceae	NS5 marine group	34.4577	3	<0.001
asv_72	Bacteria	Bacteroidota	Bacteroidia	Flavobacteriales	Flavobacteriaceae	NS5 marine group	33.2261	3	<0.001
asv_80	Bacteria	Bacteroidota	Bacteroidia	Flavobacteriales	Flavobacteriaceae	NS5 marine group	29.9176	3	<0.001
asv_32	Bacteria	Bacteroidota	Bacteroidia	Flavobacteriales	Flavobacteriaceae	Olleya	33.06	3	<0.001
asv_49	Bacteria	Proteobacteria	Gammaproteobacteria	Burkholderiales	Methylophilaceae	OM43 clade	31.1429	3	<0.001
asv_2	Bacteria	Actinobacteriota	Actinobacteria	PeM15	PeM15_unclassified	PeM15_unclassified	36.5854	3	<0.001
asv_29	Bacteria	Actinobacteriota	Actinobacteria	PeM15	PeM15_unclassified	PeM15_unclassified	36.6465	3	<0.001
asv_5	Bacteria	Actinobacteriota	Actinobacteria	PeM15	PeM15_unclassified	PeM15_unclassified	34.3332	3	<0.001
asv_53	Bacteria	Actinobacteriota	Actinobacteria	PeM15	PeM15_unclassified	PeM15_unclassified	34.5159	3	<0.001
asv_66	Bacteria	Actinobacteriota	Actinobacteria	PeM15	PeM15_unclassified	PeM15_unclassified	36.6465	3	<0.001
asv_96	Bacteria	Actinobacteriota	Actinobacteria	PeM15	PeM15_unclassified	PeM15_unclassified	33.2845	3	<0.001
asv_62	Bacteria	Verrucomicrobiota	Verrucomicrobiae	Verrucomicrobiales	Rubritaleaceae	Persicirhabdus	35.3501	3	<0.001
asv_38	Bacteria	Proteobacteria	Alphaproteobacteria	Rhodobacterales	Rhodobacteraceae	Planktomarina	27.9992	3	<0.001
asv_9	Bacteria	Proteobacteria	Alphaproteobacteria	Rhodobacterales	Rhodobacteraceae	Planktomarina	28.301	3	<0.001
asv_57	Bacteria	Bacteroidota	Bacteroidia	Flavobacteriales	Flavobacteriaceae	Polaribacter	29.8513	3	<0.001
asv_26	Bacteria	Proteobacteria	Gammaproteobacteria	Pseudomonadales	Pseudohongiellaceae	Pseudohongiella	29.0473	3	<0.001
asv_24	Bacteria	Proteobacteria	Alphaproteobacteria	Rhodobacterales	Rhodobacteraceae	Pseudorhodobacter	32.8668	3	<0.001
asv_30	Bacteria	Proteobacteria	Alphaproteobacteria	SAR11 clade	SAR11 clade_unclassified	SAR11 clade_unclassified	33.3734	3	<0.001
asv_7	Bacteria	Proteobacteria	Gammaproteobacteria	Enterobacterales	Shewanellaceae	Shewanella	27.3665	3	<0.001
asv_50	Bacteria	Proteobacteria	Alphaproteobacteria	Rhodobacterales	Rhodobacteraceae	Tateyamaria	36.3019	3	<0.001
asv_16	Bacteria	Bacteroidota	Bacteroidia	Flavobacteriales	Flavobacteriaceae	Ulvibacter	33.5898	3	<0.001
